# Supplementary material for: Controllable switching between planar and helical flagellar swimming of a soft robotic sperm
Source: PLoS One. 2018 Nov 2;13(11):e0206456. doi: 10.1371/journal.pone.0206456 (PMC6214516; doi:10.1371/journal.pone.0206456)
Supplement: S1 Dataset — The dataset provides the deformation of the tail at different time instants. (ZIP) [file pone.0206456.s005.zip]

Archive with 8 entries (8 files):
- S1 Dataset/t=267ms-plane.fig
- S1 Dataset/t=33ms-plane.fig
- S1 Dataset/t=533ms-plane.fig
- S1 Dataset/t=600ms-plane.fig
- S1 Dataset/t=633ms-plane.fig
- S1 Dataset/t=800ms-plane.fig
- S1 Dataset/t=867ms-plane.fig
- S1 Dataset/t=900ms-plane.fig
