# Supplementary material for: Controllable switching between planar and helical flagellar swimming of a soft robotic sperm
Source: PLoS One. 2018 Nov 2;13(11):e0206456. doi: 10.1371/journal.pone.0206456 (PMC6214516; doi:10.1371/journal.pone.0206456)
Supplement: S2 Dataset — The dataset provides the average velocity of the robotic sperm versus the actuation frequency. (ZIP) [file pone.0206456.s006.zip › S2 Dataset/Data - Simulation - Figures 4 and 8.m]

clc
clear 
close all


f = linspace(1,8,8); 
L=25e-6;
rho = 913 ;


U_1Pas_Helical = 1e-4*1e6*[0.392627253959710 0.502523597718944 0.425961640950215 0.491151039116723 0.478331968787106 0.368879673042538 0.030951244935332 0.019157656918257] ;
U_1Pas_Planar = 1e-4*1e6*[0.183733106899011 0.209041867768137 0.202755587833911 0.208141266131010 0.195224986960744 0.198423684483084 0.156018085780211 0.120003758853045];


% U_5Pas_Helical = 1e-4*1e6*[0.207241515480691 0.162950770346403 0.168764876035876 0.140984040492050 0.086635574690514 0.060928917022452 0.045523122484178];
% U_5Pas_Planar = 1e-4*1e6*[0.142164294912794 0.193426991628823 0.188574616327170 0.147293926641727 0.157099642648945 0.148040768299645 0.070946067393889];

figure
hold on
plot(f,U_1Pas_Helical,'r')
plot(f,U_1Pas_Planar,'b')


% figure
% hold on
% plot(f,U_5Pas_Helical,'r')
% plot(f,U_5Pas_Planar,'b')

xlabel('\omega [Hz]')
ylabel('v')
