# Supplementary material for: Controllable switching between planar and helical flagellar swimming of a soft robotic sperm
Source: PLoS One. 2018 Nov 2;13(11):e0206456. doi: 10.1371/journal.pone.0206456 (PMC6214516; doi:10.1371/journal.pone.0206456)
Supplement: S3 Dataset — The dataset provides the deformation of the tail at different time instants. (ZIP) [file pone.0206456.s007.zip]

Archive with 8 entries (8 files):
- S3 Dataset/t=1000ms.fig
- S3 Dataset/t=233ms.fig
- S3 Dataset/t=267ms.fig
- S3 Dataset/t=33ms.fig
- S3 Dataset/t=467ms.fig
- S3 Dataset/t=600ms.fig
- S3 Dataset/t=700ms.fig
- S3 Dataset/t=833ms.fig
