# Supplementary material for: Controllable switching between planar and helical flagellar swimming of a soft robotic sperm
Source: PLoS One. 2018 Nov 2;13(11):e0206456. doi: 10.1371/journal.pone.0206456 (PMC6214516; doi:10.1371/journal.pone.0206456)
Supplement: S4 Dataset — The dataset provides the deformation of the tail at different time instants. (ZIP) [file pone.0206456.s008.zip]

Archive with 5 entries (5 files):
- S4 Dataset/overlay1377.fig
- S4 Dataset/overlay1384.fig
- S4 Dataset/overlay1386.fig
- S4 Dataset/overlay1397.fig
- S4 Dataset/t=33ms-Transition.fig
