# Supplementary material for: Controllable switching between planar and helical flagellar swimming of a soft robotic sperm
Source: PLoS One. 2018 Nov 2;13(11):e0206456. doi: 10.1371/journal.pone.0206456 (PMC6214516; doi:10.1371/journal.pone.0206456)
Supplement: S5 Dataset — The dataset provides calculated sperm number for various viscosities. (ZIP) [file pone.0206456.s009.zip]

Archive with 4 entries (4 files):
- S5 Dataset/Sp_0.1Pas.fig
- S5 Dataset/Sp_10Pas.fig
- S5 Dataset/Sp_1Pas.fig
- S5 Dataset/Sp_5Pas.fig
