# Supplementary material for: Controllable switching between planar and helical flagellar swimming of a soft robotic sperm
Source: PLoS One. 2018 Nov 2;13(11):e0206456. doi: 10.1371/journal.pone.0206456 (PMC6214516; doi:10.1371/journal.pone.0206456)
Supplement: S6 Dataset — The dataset provides the average velocity of the robotic sperm versus the actuation frequency. (ZIP) [file pone.0206456.s010.zip]

Archive with 2 entries (2 files):
- S6 Dataset/Data - Simulation - Figures 4 and 8.m
- S6 Dataset/Figure 8.fig
