# Supplementary material for: Controllable switching between planar and helical flagellar swimming of a soft robotic sperm
Source: PLoS One. 2018 Nov 2;13(11):e0206456. doi: 10.1371/journal.pone.0206456 (PMC6214516; doi:10.1371/journal.pone.0206456)
Supplement: S6 Dataset — The dataset provides the average velocity of the robotic sperm versus the actuation frequency. (ZIP) [file pone.0206456.s010.zip › S6 Dataset/Data - Simulation - Figures 4 and 8.m]

clc
clear 
close all


f = linspace(1,7,7); 
L=25e-6;
rho = 913 ;

U_5Pas_Helical = 1e-4*1e6*[0.207241515480691 0.162950770346403 0.168764876035876 0.140984040492050 0.086635574690514 0.060928917022452 0.045523122484178];
U_5Pas_Planar = 1e-4*1e6*[0.142164294912794 0.193426991628823 0.188574616327170 0.147293926641727 0.157099642648945 0.148040768299645 0.070946067393889];

figure
hold on
plot(f,U_5Pas_Helical,'r')
plot(f,U_5Pas_Planar,'b')

xlabel('\omega [Hz]')
ylabel('v')
